# Supplementary material for: Integrated survival analysis using an event-time approach in a Bayesian framework
Source: Ecol Evol. 2015 Jan 17;5(3):769–80. doi: 10.1002/ece3.1399 (PMC4328778; doi:10.1002/ece3.1399)
Supplement: Supplementary file 2 [file ece30005-0769-sd2.csv]

Id	ench	Female	Male	Unknown	Mass	Year	Tarsus	Habitat	Adult.Sex	entage			Field Definitions
0000-00002	AD............................	1	0	0	9	2010	22.4	4	0	1			Id	Animal identifier
0000-00003	A.............................	0	1	0	11.2	2010	23.48	2	1	1			ench	encounter history: A=alive during survey occasion, D = dead, 0 = not observed, . = not searched for
0000-00004	A...A.00......................	0	0	1	9.5	2010	23.88	3	0	1			Female	Indicator of chick sex
0000-00005	AD...................0........	0	0	1	10.6	2010	24.26	4	0	1			Male	Indicator of chick sex
0000-00006	A.A.A.AA..A..0.........0...A..	0	0	1	9.4	2010	24.18	3	0	1			Unknown	Indicator of chick sex
0000-00007	AA............................	1	0	0	9.4	2010	25.11	1	0	1			Mass (g)	Chick mass at capture
0000-00008	A.0.0000..0.0...0.........00..	1	0	0	10.9	2010	23.5	1	-1	1			Tarsus (mm)	Chick tarsus length at capture
0000-00009	A..A.0000..0.0...0.........00.	1	0	0	11.6	2010	23.63	1	-1	1			Habitat	Nesting habitat (1=grasslands, 2=prairie dog towns, 3=agricultural land, 4=unknown)
0000-00010	AA............................	0	0	1	10.8	2010	24.26	1	-1	1			Adult.sex	Sex of tending adult (1= Male, -1=Female, 0=unknown)
0000-00012	AAA.0A0.AA.0.....0............	0	0	1	11	2010	24.26	1	-1	1			entage	Age of chick at marking
0000-00014	A.AAA.D.......................	1	0	0	10.7	2010	23.6	2	0	1
0000-00015	AAD...........................	0	1	0	9.6	2010	20.96	2	1	1
0000-00016	AAD...........................	0	1	0	9.5	2010	21.49	2	1	1
0000-00017	A.AAAAAA0....00.0..0..0.0...0.	1	0	0	9.5	2010	24.26	2	1	1
0000-00019	AAA.0.0.AA.0.....0............	0	0	1	10.6	2010	24.26	1	-1	1
0000-00020	AAAAAAAA0AA.A0.0..............	0	0	1	10.1	2010	24.26	1	0	1
0000-00021	AA.AAAAAA.....D...............	1	0	0	10.8	2010	23.34	1	0	1
0000-00022	AAAAA..00000.00000...0.000....	0	0	1	11	2010	24.12	2	0	1
0000-00023	AAAA..A0000.00000.............	0	0	1	10.7	2010	24.32	2	-1	1
0000-00024	A.AA...0D.....................	1	0	0	10.7	2010	22.95	2	-1	1
0000-00026	AA.A..........................	0	1	0	9.3	2010	22.65	1	1	1
0000-00027	AAA..AAA.A.A.A0...............	0	0	1	10.3	2010	20.73	1	-1	1
0000-00028	AAA..AAA.A.A.A0.....0.........	0	0	1	10.4	2010	20.41	1	-1	1
0000-00029	A..00000000000...0..........0.	1	0	0	11.9	2010	20.96	2	1	1
0000-00030	A..0..0.......................	1	0	0	10.2	2010	25.57	1	1	1
0000-00031	A.A00.000.0..0......0.0.......	0	1	0	10.9	2010	24.21	2	1	1
0000-00032	AAD...........................	0	1	0	9.8	2010	21.45	2	-1	1
0000-00034	AA.00..00.....................	1	0	0	9.7	2010	22.64	1	0	1
0000-00036	AAAAAAAAA.AD..................	0	0	1	10.7	2010	22.58	3	0	1
0000-00037	AAAAAAAAA.A0..................	0	0	1	10.8	2010	22.22	3	0	1
0000-00038	00AD..........................	0	1	0	10.4	2010	24.32	3	-1	1
0000-00039	00AD..........................	0	0	1	9.9	2010	23.11	3	-1	1
1232-11117	A.AAAAAAAAAA..................	0	1	0	11.3	2010	21.25	2	1	1
1232-11118	A..AAAAAAAAAA.................	1	0	0	12.1	2010	22.53	2	1	1
1232-11120	AAAAAAAAAAAA...AAAAA.0........	1	0	0	11.4	2010	22.43	2	-1	1
1232-11121	AAAAAAAAA0AA..................	0	0	1	11.3	2010	23.13	2	-1	1
1232-11126	AAA.AA0AAA0.AA00..0000....0..A	0	0	1	10.3	2010	25.03	3	1	1
1232-11127	AAAAAA.AD.....................	0	0	1	10.3	2010	24.26	3	1	1
1232-11133	AAAAA00..0....................	0	1	0	11	2010	24.26	3	0	1
1232-11134	AAAAAAAAAA.A..................	1	0	0	11.3	2010	24.26	3	0	1
1232-11136	A.............................	0	1	0	10.9	2010	23.37	1	1	1
1232-11138	A.AAAA.AAA.AAD................	0	1	0	9.7	2010	22.56	1	-1	1
1232-11140	A.AAA.A.A.....................	0	0	1	11.9	2010	23.98	2	0	1
1232-11141	A.AAA.AAA.....D...............	1	0	0	10.8	2010	23.59	2	0	1
1232-11142	A.A.A.AAA.....D...............	1	0	0	10.7	2010	23.56	2	0	1
1232-11143	A.D...........................	0	1	0	9	2010	22.25	2	1	1
1232-11154	AAAA.A..000000000.............	1	0	0	11.9	2011	23.73	2	1	1
1232-11155	AAAA.AA.AAAAAAAAAAAAAD........	0	1	0	11.7	2011	23.71	2	1	1
1232-11158	AAA..AA.AAAAAAAAAAAA0000000000	1	0	0	10.9	2011	22.93	2	-1	1
1232-11159	AAA..A0.000000000.............	0	1	0	10.5	2011	22.67	2	-1	1
1232-11161	A..AA.AAAAAAAAAAAAAAAAAAAAAA.A	0	1	0	12.3	2011	24.52	2	1	1
1232-11162	A..0D.........................	1	0	0	11.7	2011	23.92	2	1	1
1232-11163	AA...AAAA0.0.000000...........	1	0	0	11.1	2011	24.86	2	0	1
1232-11164	AAA0.00AAAAAAAAAAAAAAAAAAAAAAA	1	0	0	11.1	2011	24.48	1	1	1
1232-11165	AAA0.00AAAAAAAAAAAAAAAAAAAAAAA	1	0	0	11.7	2011	22.66	1	1	1
1232-11166	AAA0.00AAAAAAAAAAAAAAAAAAAAAAA	1	0	0	11.3	2011	23.68	1	1	1
1232-11167	AAAAAAAAD.....................	0	1	0	10.6	2011	25.16	2	0	1
1232-11168	AAAAAAAAAAAAAAAA.AAAAAAAAAAAAA	1	0	0	11.4	2011	24.82	2	0	1
1232-11169	A..A0AA00AAAAA0.000.000.......	0	0	1	11.3	2011	25.27	1	0	1
1232-11173	AAAAA0AAAAAAAA.AAAAAAAAAA0..00	0	1	0	9.8	2011	22.17	3	-1	1
1232-11178	AD............................	0	1	0	10.2	2012	21.48	1	1	1
1232-11179	AAAAAAAAAAAAAAAAAAAAAAAAAAA000	0	1	0	9.6	2012	21.64	1	1	1
1232-11180	AAAAAA.AAAAA000.0.00..........	0	1	0	8	2012	20.72	4	0	1
1232-11182	AAAAAAAAAAAAAAA0AAAAAA.0.00..0	0	1	0	10.2	2012	22.94	2	0	1
1232-11183	AAAAAAAAAAAAAAA0AAAAA0.0.00..0	1	0	0	10.5	2012	23.3	2	0	1
1232-11184	AAAAAD........................	0	1	0	9.5	2012	24.13	2	0	1
1232-11185	AA0...........................	0	1	0	10.4	2012	22.12	3	1	1
1232-11186	AAAAAAAAAAAAAAAAAAAAAAAA000000	1	0	0	11.8	2012	22.61	3	1	1
1232-11187	AAAAAAAAAAAAAAAAAAAAAAAAAAAAAA	0	1	0	10.7	2012	22	3	1	1
1232-11234	AAAAAAAD......................	0	0	1	10.8	2010	20.65	1	-1	1
1232-11236	A...A.AA....A.................	0	1	0	10	2010	23.53	3	0	1
1232-11237	AA..0...0.....................	0	1	0	12.9	2010	26.26	1	0	3
1232-11238	AAAA...AA.A.0.................	1	0	0	12.7	2010	26.07	1	0	3
1232-11241	A..0...0.......D..............	0	1	0	9.9	2010	24.26	1	0	1
1232-11242	A..0...0......................	0	0	1	10.7	2010	24.26	1	0	1
1232-11243	AAAAA..0000A.A0000...0.000....	0	0	1	10.9	2010	24.02	2	0	1
1232-11244	A.AA...AA0AA.AA...............	0	1	0	10.6	2010	20.66	2	-1	1
1232-11245	A.AA...AA0AA.AA...............	0	1	0	10.6	2010	20.95	2	-1	1
1232-11246	AAA.AAA....AAAAA.A............	0	0	1	10.6	2010	24.26	3	0	1
1232-11249	AA..0..000....................	0	0	1	9.9	2010	21.96	1	-1	1
1232-11250	AA..0..000....................	0	1	0	10	2010	22.71	1	-1	1
1232-11333	A.AAA.AAAA.A.A................	1	0	0	9.7	2010	23.54	2	0	1
1232-11337	AAAD..........................	0	1	0	10.5	2010	24.26	2	0	1
1232-11338	A.D...........................	1	0	0	10.6	2010	24.26	2	0	1
1232-11341	AA00000000....................	1	0	0	10	2010	23.18	2	1	1
1232-11344	AA.0A00..AAAAAA...............	1	0	0	10.8	2010	22.37	2	1	1
1232-11347	AA.AAAAAAA.A..AA..............	0	1	0	11.2	2010	24.55	2	1	1
1232-11348	AA.0.AA0AAAAAAAA..............	1	0	0	11.5	2010	21.66	2	-1	1
1232-11349	AA.0.AA0AAAAAAAD..............	1	0	0	10.3	2010	21.45	2	-1	1
1232-11350	AAAAAAAAA0....................	0	1	0	10.8	2010	24.07	3	0	1
1232-11393	A.......AAAAD.................	0	1	0	10.5	2010	22.09	1	0	1
1232-11395	AAAAAAAAAAAAD.................	0	0	1	11.3	2010	21.45	1	0	1
1232-11427	AAAA.0.AAD....................	0	1	0	11.2	2010	23.73	2	0	1
1232-11432	A0.0.000.A....................	0	0	1	12.2	2010	24.44	1	-1	1
1232-11434	A0......D.....................	0	0	1	12.2	2010	24.26	3	0	1
1232-11437	AAAAAAA0A000000.0.............	1	0	0	10	2010	23.09	3	1	1
1232-11438	AAAAAAAAAAA...................	0	0	1	9.9	2010	22.28	3	1	1
1232-11439	A.AAAAAAAAAAAAAAA.............	0	0	1	10.8	2010	22.36	3	1	1
1232-11447	AAAAAAAD......................	0	0	1	9.8	2010	23.68	3	0	1
1232-11448	AAAAAAAAAAAAAA.AA.A...........	0	0	1	9.8	2010	24.34	3	0	1
1232-11481	AAAAD.........................	1	0	0	9.2	2011	24.07	1	0	1
1232-11482	A000000.0.....................	0	1	0	11.2	2011	23.73	1	0	1
1232-11483	AAAAD.........................	1	0	0	8.8	2011	23.29	1	0	1
1232-11484	AAAAAAAAAAD...................	1	0	0	10.6	2011	26.54	1	0	3
1232-11486	AAAAAAAAAAAAAAAAAAAA000.......	1	0	0	10.2	2011	22.46	1	-1	1
1232-11487	AAAAAAAAAAAAAAAAAAAAAA0.......	0	1	0	10.4	2011	23.4	1	-1	1
1232-11488	AAAAAAAAAAAAAAAAAAAAAA0.......	0	1	0	10.6	2011	22.84	1	-1	1
1232-11489	AAA00.A.000...................	0	1	0	10.1	2011	25.31	3	-1	3
1232-11490	AA000.0.000...................	0	1	0	9.7	2011	25.02	3	-1	3
1232-11491	AAA00...000...................	0	1	0	10.2	2011	22.38	3	-1	1
1232-11493	AAAAAAAAAD....................	1	0	0	9.5	2011	22.16	1	1	1
1232-11494	AAAAAAAAAA.AAAAAAD............	0	1	0	10.2	2011	22.98	1	1	1
1232-11498	AAAAAAAAAAAAAA.AAAAAAAAAAA..AA	0	1	0	5.2	2011	21.25	3	-1	1
1232-11499	AAAAAAAAAAAAAA.AAAAAAAAAAA..0D	1	0	0	5.6	2011	21.7	3	-1	1
1232-11500	AAAD...D......................	1	0	0	8.6	2011	22.58	2	-1	1
1232-11545	AAAA.AAAAAAAAAAAAAA0AAAAAAAA.A	1	0	0	9.9	2012	22.38	3	-1	1
1232-11546	AA00.000000000..00000000A00.00	0	1	0	9.5	2012	21.96	3	-1	1
1232-11547	AAAA.AAAAAAAAAAAAAAA0AAAAAAA0.	1	0	0	9.2	2012	21.87	3	-1	1
1232-11548	AA.AAA.AAA00000.0AAAAD........	0	1	0	12.8	2012	23.94	1	0	2
1232-11549	A.AAA.AAAAAAAAAAAAAAAAAAAAAAAA	1	0	0	13.3	2012	24.54	1	0	3
1232-11550	A.AAA.AAAAAAAAAAAAAAA000000000	0	1	0	13	2012	24.73	1	0	3
1232-11572	A0............................	0	1	0	10.3	2010	24.8	3	0	1
1232-11573	AAA0.AAA.AAAA.................	0	0	1	10.3	2010	25.76	3	0	1
1232-11576	AD............................	0	0	1	10.2	2010	20.56	3	1	1
1232-11577	AD............................	0	1	0	10.5	2010	22.88	3	1	1
1232-11580	AD............................	0	1	0	11.3	2011	22.6	2	1	1
1232-11581	AAAAA..A0.000000000...........	0	1	0	10.6	2011	24.07	1	-1	1
1232-11582	AAAAA..A0.000000000...........	0	1	0	10.3	2011	23.13	1	-1	1
1232-11583	AAAAA..A0.000000000...........	0	1	0	10.3	2011	22.37	1	-1	1
1232-11584	AAAAA.D.......................	0	1	0	10.4	2011	21.54	1	1	1
1232-11585	AAAAA.D.......................	1	0	0	10.9	2011	22	1	1	1
1232-11588	A.AAAAAAAAAAAA0A.AAAAAAAAD....	1	0	0	9.8	2011	21.3	3	-1	1
1232-11589	A.00000000000.00..............	0	1	0	10.4	2011	22.22	3	-1	1
1232-11590	A.00000000000.00..............	0	1	0	10.2	2011	22.11	3	-1	1
1232-11594	AA.0AD........................	0	1	0	10.1	2011	20.59	2	0	1
1232-11595	AA.AAAAA.AAAAAAD..............	1	0	0	10.7	2011	20.82	2	0	1
1342-40302	AA..AA.AAAAAAAAAAAAAAAAAAAAAA.	0	1	0	10.9	2011	24.26	2	1	1
1342-40303	AA..D.........................	0	1	0	11.4	2011	24.26	2	1	1
1342-40307	A.A.000000000000..............	0	0	1	11.9	2011	23.41	1	1	1
1342-40308	A.A.000000000000..............	0	0	1	11.4	2011	24.36	1	1	1
1342-40309	AAAAAAAAAAAAAAAA0AA0A.000000.0	0	1	0	11.7	2011	24.17	1	-1	1
1342-40310	AD............................	1	0	0	12	2011	24.81	1	0	3
1342-40313	AAAAAAAA.AAAAAD...............	1	0	0	10.4	2011	22.61	1	-1	1
1342-40314	AAAAAAA.AAAAAD................	1	0	0	10.1	2011	23.37	1	-1	1
1342-40315	AAAAAAA.A0000.00..00..........	0	1	0	10.7	2011	22.98	1	-1	1
1342-40320	AD............................	1	0	0	10.7	2011	24.05	2	1	1
1342-40321	AD...D........................	1	0	0	10.7	2011	23.7	2	1	1
1342-40322	AD...D........................	0	1	0	11.3	2011	23.8	2	1	1
1342-40324	AAAAAAAAAAA0..0...............	0	1	0	10.7	2011	24.13	3	1	1
1342-40329	AAA0000000000..00.0...........	1	0	0	9.4	2012	22.8	3	0	1
1342-40330	AAAAAAAD......................	1	0	0	10.1	2012	21.61	3	0	1
1342-40334	AAAAAAAAAAAAD.................	1	0	0	11.4	2012	24.04	4	0	1
1342-40335	AAAAAAAAAAAAAAAAAAA00AAAAAAAAA	1	0	0	11.8	2012	22.58	1	0	1
1342-40336	AAAAAAAAAAAAAAAAAAAAAAAAAAAAAA	0	1	0	12.1	2012	20.67	1	0	1
1342-40338	AAAAAAAAAAAAAAAAAAAAAAAAAAAAAA	0	1	0	10.3	2012	23.44	3	-1	1
1342-40351	AA00AAAA0AAAAAAAAAAAAAAAAAAAAA	1	0	0	10.8	2012	23.36	1	0	2
1342-40352	AA000A0A0.0000000A..000.000000	1	0	0	11.5	2012	23.59	1	0	2
1342-40353	AA000AAA0AAAAAAAAAAAAAAAAAAAAA	0	1	0	10.7	2012	24.82	1	0	2
1342-40354	AAAAAAAAD.....................	0	0	1	8.3	2012	22.28	1	0	2
1342-40361	AAAAAAAAAAD...................	0	0	1	11.4	2012	24.03	1	-1	1
1342-40365	AAAA0AA.AAD...................	0	1	0	10.3	2012	22.75	3	1	1
1342-40366	AAAA0AA.AAAAAAAAAAAAAAAAAA000.	0	0	1	11	2012	23.76	3	1	1
1342-40367	A000000.0000D.D...............	0	1	0	10.8	2012	23.27	2	1	1
1342-40406	A.............................	0	0	1	9.8	2010	23.55	2	0	1
1342-40420	A.AA0AA00AAAAAA.AAAAAAAAAAA000	1	0	0	10.2	2011	24.99	1	0	1
1342-40422	AAAD..........................	0	0	1	11.3	2011	22.27	1	1	1
1342-40423	AA0.A0AAAAD...................	0	1	0	10.6	2011	23.64	2	-1	1
1342-40424	A0000.000000.0.00000..........	1	0	0	10.8	2011	24.82	2	-1	1
1342-40425	AA0.A.AAAAAA.AAAAA0000000.0.00	0	1	0	11	2011	24.26	2	-1	1
1342-40426	AAD...........................	0	1	0	10.2	2011	22.75	1	1	1
1342-40427	AAAA.AAAAAAAAAD...............	0	1	0	10.3	2011	24.03	1	-1	1
1342-40428	AAAA.AAAAAAAAAD...............	0	0	1	11	2011	23.78	1	-1	1
1342-40457	AAAD..........................	1	0	0	11.1	2011	22.54	2	-1	1
1342-40458	AAAA.AA.AAA0AA.AAAAAAAAAAAAAAA	1	0	0	11.2	2011	22.47	2	-1	1
1342-40459	AAA0.00.000000..0.............	1	0	0	11.6	2011	23.5	2	-1	1
1342-40460	A.A0.A0A00000AAA00000000000..0	0	1	0	10.7	2011	24.19	2	1	1
1342-40705	AA.0.00000000.................	1	0	0	6.1	2011	23.05	2	-1	1
1342-40706	AA.0.0D.......................	0	1	0	5.5	2011	22.23	2	-1	1
1342-40708	AA.A..0000.00000..00..00...00.	0	1	0	10.7	2012	24.21	2	1	1
1342-40709	AA.A..AAAA.AAA00..00..00...00.	1	0	0	11.3	2012	23.03	2	1	1
1342-40710	A000000.0.0..0................	0	1	0	10	2012	23.08	2	1	1
1342-40711	A000000.0.0..0................	1	0	0	10.5	2012	23.48	2	1	1
1342-40712	A000000.0.0..0................	0	1	0	9.9	2012	22.96	2	1	1
1342-40713	AAAAAAA.D.....................	1	0	0	9.4	2012	21.54	1	1	1
1342-40714	AAAD..........................	1	0	0	9.4	2012	22.03	1	1	1
1342-40715	AAAA..........................	0	1	0	9.3	2012	22.8	1	1	1
1342-40716	AA0AAA.AAAAAAAAAAAAAAAADD.....	0	1	0	9.3	2012	22.59	2	-1	1
1342-40717	AA0AAA.AAAAAAAAAAAAAA000000000	0	1	0	9	2012	22.11	2	-1	1
1342-40718	AAAAA.AAAAAAAAAAAAAAAAAAAAAAAA	1	0	0	10.7	2012	23.48	2	1	1
1342-40721	AD............................	1	0	0	11.2	2012	24.71	1	1	1
1342-40722	A00000..0000..................	0	0	1	11.1	2012	24.6	1	1	1
1342-40728	AAAAAAA000A0AAA0000000.0.00..0	0	1	0	11.3	2012	23.79	1	0	3
1342-40729	AAD.D.........................	1	0	0	11.9	2012	23.4	1	0	3
1342-40740	A..AAAAAAAAAAAAAAAAAAAAAA00000	1	0	0	9.9	2012	22.71	3	-1	1
1342-40741	AAAAAA.00000000000............	0	1	0	13.1	2012	23.47	2	1	1
1342-40743	AAAAAA.AAAAAD.................	0	1	0	11.9	2012	23.76	2	1	1
1342-40744	AAAAAA.AAD....................	0	1	0	11	2012	22.34	2	1	1
1342-40809	AAAAAAAAAAAAAAAAAAD...........	1	0	0	11.8	2011	22.82	1	-1	1
1342-40811	A0..0....0....................	1	0	0	10.8	2010	23.34	1	0	1
1342-40814	AD............................	1	0	0	11.1	2011	20.93	4	0	1
1342-40815	AAAA000A0000.0000.............	0	0	1	10.9	2011	22.48	4	0	1
1342-40816	AAAAAAA0......................	0	0	1	10.9	2011	21.64	4	0	1
1342-40954	AAAA..AA.A.AAAAAAAAAAAAAAAAAAA	1	0	0	9.3	2011	22.55	1	1	1
1342-40955	AAD...........................	1	0	0	10.1	2011	21.87	1	1	1
1342-40957	A00.0000......................	0	1	0	12.1	2011	23.7	2	1	1
1342-40959	AAAAAAAAAAAAAAAAAAAAAAAAAAAA00	1	0	0	11.1	2011	22.75	1	1	1
1342-40960	AAAAAAAAAAAAAAAAAAAAAAAAAAAA00	1	0	0	10.9	2011	21.55	1	1	1
1342-40961	AAAAAAAAAAAAAAA0A00AAAAAAAAAAA	0	1	0	11.1	2011	23.31	1	1	1
1342-40963	AA0AAAAAAAAAAAAAAAAAAAAAA0AA.A	1	0	0	11.2	2011	22.31	1	1	1
1342-40964	AA0A0AAA000D..................	1	0	0	10.8	2011	21.19	1	1	1
1342-40965	AA0AAAAAA0000.0000.000........	1	0	0	10.1	2011	22.1	1	1	1
1342-40966	AAAAAAAAAAAAA00000.000000.0...	1	0	0	10.8	2011	22.4	1	-1	3
1342-40967	AAA00000000000..0.000000......	0	1	0	10.2	2011	23.75	2	0	3
1342-40968	AAAAAAAAAAAAAAAAAAAAAAAA0A0.A.	0	1	0	11.1	2011	22.36	1	1	1
1342-40969	AAAA000.......................	1	0	0	9.8	2011	22.19	2	-1	1
1342-40970	AAAAAAAAAAAAA.AAAAAAA000A0.0.D	0	1	0	10.9	2011	23.79	2	-1	1
1342-40971	AAA000000000.00000000.........	1	0	0	11.2	2011	23.53	1	1	1
1342-40972	AAAA00000000.00000000.........	0	1	0	11	2011	22.71	1	1	1
1342-40975	AAAAAAAAAA0AA.0000............	0	1	0	10.8	2011	22.86	1	1	1
1342-40978	AA0.00.0..0...................	0	1	0	9.7	2011	23.72	3	-1	1
1342-40980	AA0.00.0..0...................	0	1	0	11.1	2011	21.84	3	-1	1
1342-40981	AAA...........................	1	0	0	9.8	2011	22.85	3	-1	1
1342-40985	AA.AAAAAAA.A000.000.000.......	0	1	0	9.5	2012	24.71	1	-1	1
1342-40986	AA.AAAAAAA.AAAA.A0A.000.......	0	1	0	10.7	2012	23.04	1	-1	1
1342-40987	AA.AAAA000.00D................	1	0	0	10.8	2012	23.75	1	-1	1
1342-40990	AAAAAAAAAAAA0AAAAAAAAAAAA0000.	1	0	0	9.9	2012	23.71	3	-1	1
1342-40991	AAAAAAD.......................	1	0	0	9.4	2012	24.5	3	-1	1
1342-40992	AAAAAAAAAAAA0AAAAAAAAAAAA0AA0.	0	1	0	10.2	2012	22.67	3	-1	1
1342-40993	AAAAAAAAAAAAAAAAAAAAAAA00AA00A	0	1	0	11.6	2012	23.88	2	1	1
1342-40994	AAAAAAAAAAAAAAAAAAAAAAAAAAAAAA	0	1	0	11.5	2012	23.09	2	1	1
1342-40995	AAAAAAAAAAAAAA0000000000000000	1	0	0	11.5	2012	23.15	2	1	1
1342-40996	AAA0AAAAAAAAAAAAAAAAAAAAAAAAAA	0	1	0	10.7	2012	24.25	2	1	1
1342-40997	AAAAAAAAA.....................	1	0	0	10.8	2012	23.72	3	1	1
1342-41000	AAAAAAAAAAAAAAAAAAAAAAAAAAAAAA	0	1	0	10.1	2012	23.85	2	-1	1
